# Supplementary material for: BMP4-Induced Suppression of Breast Cancer Metastasis Is Associated with Inhibition of Cholesterol Biosynthesis
Source: Int J Mol Sci. 2024 Aug 23;25(17):9160. doi: 10.3390/ijms25179160 (PMC11395556; doi:10.3390/ijms25179160)
Supplement: Supplementary file 1 [file ijms-25-09160-s001.zip]

Archive with 1 entries (1 files):
- ijms-3101090-supplementary.pdf
